# Supplementary material for: Exophilone, a Tetrahydrocarbazol-1-one Analogue with Anti-Pulmonary Fibrosis Activity from the Deep-Sea Fungus Exophiala oligosperma MCCC 3A01264
Source: Mar Drugs. 2022 Jul 9;20(7):448. doi: 10.3390/md20070448 (PMC9317524; doi:10.3390/md20070448)
Supplement: Supplementary file 1 [file marinedrugs-20-00448-s001.zip]

Archive with 1 entries (1 files):
- marinedrugs-1788817-supplementary.pdf
